# Supplementary material for: From P-Values to Objective Probabilities in Assessing Medical Treatments
Source: PLoS One. 2015 Nov 24;10(11):e0142132. doi: 10.1371/journal.pone.0142132 (PMC4658034; doi:10.1371/journal.pone.0142132)
Supplement: S2 File — (TXT) [file pone.0142132.s002.txt]

  0.44861835      0.33924109      8.58360529E-02
  0.48183912      0.35517985      0.16055751    
  0.33661151      0.35175583      0.11329814    
  0.60360479      0.44760004      0.17925352    
  0.44649363      0.32541361      9.74080861E-02
  0.53178144      0.42414224      0.25015289    
  0.46433851      0.28589419      0.15556940    
  0.48863861      0.33489212      0.19586147    
  0.41835135      0.29116058      5.69266342E-02
  0.55037868      0.40207973      0.14434329    
  0.65756083      0.47932982      0.27213591    
  0.40599751      0.29345801      0.13646181    
  0.51099896      0.37979349      0.12567967    
  0.52664185      0.36562529      0.13925321    
  0.44870362      0.31295633      0.10277783    
  0.41709524      0.25751528      1.17480176E-05
  0.57117325      0.40960503      0.27868798    
  0.62348354      0.41998526      0.31321985    
  0.52661419      0.37654966      0.16493243    
  0.39275348      0.34925890      5.33593073E-02
  0.39905316      0.27423072      2.39525572E-04
  0.39672655      0.31807819      5.08884978E-06
  0.48686242      0.35113737      8.47913697E-02
  0.42995915      0.31574142      8.01411644E-02
  0.46014085      0.34874094      0.10937206    
  0.39307535      0.32195485      2.51161903E-02
  0.32370785      0.25028273      0.16861632    
  0.44082505      0.31903300      0.22935826    
  0.38250196      0.23133537      0.18267782    
  0.56900871      0.41849047      7.18460828E-02
  0.40072802      0.29620022      0.11690138    
  0.50165069      0.37951365      0.10103758    
  0.34430671      0.27835149      3.52268486E-04
  0.50338233      0.33201578      0.25269282    
  0.58337080      0.44771275      0.18766187    
  0.39939284      0.32925215      9.07372087E-02
  0.40923935      0.28875950      0.30363458    
  0.47122574      0.36916441      0.12447632    
  0.49535114      0.39356124      0.15513700    
  0.46479312      0.30950090      3.79233807E-02
  0.46416032      0.35501149      0.21941394    
  0.59114480      0.47012973      9.33438912E-02
  0.41941512      0.29435742      0.11045967    
  0.42188632      0.39390662      3.24878456E-05
  0.39114904      0.26457265      1.62933040E-02
  0.45636144      0.27468836      0.13628763    
  0.40278858      0.25553480      3.65057485E-06
  0.57402468      0.42197198      0.19693367    
  0.39380428      0.29695830      8.44766510E-06
  0.45688802      0.37530947      9.46779475E-02
  0.44880044      0.37350014      9.82505456E-02
  0.48413870      0.39243424      3.04198619E-02
  0.46607822      0.42027071      2.75165276E-05
  0.37712154      0.26990095      9.66130272E-02
  0.46682614      0.35036993      0.17573312    
  0.39264542      0.31424454      6.88353181E-02
  0.52852947      0.40044156      0.13814966    
  0.46047139      0.33479506      2.84960024E-05
  0.44572473      0.32096750      4.45675254E-02
  0.51559186      0.42633691      0.14833865    
  0.40337580      0.26792797      5.76726568E-04
  0.47333652      0.33841562      0.12057761    
  0.51614887      0.33508185      0.22924455    
  0.38370875      0.23340306      2.24787015E-02
  0.54222631      0.40959120      0.14967716    
  0.55674553      0.44807336      0.35733584    
  0.49917790      0.41134164      0.17152917    
  0.35456312      0.32877049      9.36482772E-02
  0.52875102      0.38585162      0.21684204    
  0.45443290      0.34296507      0.14927810    
  0.58584476      0.37290528      0.13176379    
  0.50701714      0.46762979      9.23244506E-02
  0.58027595      0.45087010      0.22990663    
  0.40343070      0.28373545      0.14935504    
  0.50229722      0.39988202      0.23042788    
  0.48190415      0.31997621      0.12615646    
  0.46383518      0.32399121      8.82474259E-02
  0.45363626      0.38156533      9.00595784E-02
  0.47085729      0.37820244      0.23708346    
  0.39160201      0.31623983      0.12086684    
  0.38809347      0.21196711      0.11588009    
  0.46730024      0.40701222      2.74560843E-02
  0.56483018      0.40749043      0.12049343    
  0.58015507      0.42248121      0.29080734    
  0.46747100      0.34866139      5.15830964E-02
  0.45279509      0.33439216      7.43182227E-02
  0.41758758      0.31546643      0.14258151    
  0.47679555      0.36330074      9.82900038E-02
  0.50138092      0.36303759      5.65264896E-02
  0.41595489      0.28501970      0.20915940    
  0.52762604      0.43228325      0.11008541    
  0.54779422      0.36765650      0.10261851    
  0.58133984      0.45954901      0.13380398    
  0.68848848      0.54065752      0.32121426    
  0.32788873      0.21267839      1.23908557E-02
  0.42363387      0.32359445      0.11638392    
  0.60138255      0.44415960      0.23129618    
  0.55308461      0.41339490      0.26589099    
  0.41845495      0.39693996      7.64873698E-02
  0.53778553      0.35500327      0.10387533    
  0.46040177      0.36423486      6.79293573E-02
  0.44191685      0.35322407      0.11089277    
  0.42953673      0.33625722      8.03711638E-02
  0.60742545      0.46547177      0.24812131    
  0.44732457      0.31587860      7.53989443E-02
  0.43242067      0.31796211      2.01744977E-02
  0.53100097      0.44765386      7.89663121E-02
  0.45742726      0.30994117      0.11810587    
  0.57263321      0.36968130      0.15913194    
  0.49881184      0.36909312      0.14427282    
  0.45402515      0.38793454      0.10926736    
  0.51185977      0.43998972      6.11600652E-02
  0.37155902      0.26967791      7.34284297E-02
  0.34892589      0.25395462      3.59686948E-02
  0.47886580      0.37186256      5.98619655E-02
  0.57080281      0.35966337      0.32562876    
  0.47055078      0.38370356      1.16866486E-05
  0.42774180      0.30670366      0.14272903    
  0.52191770      0.38722453      0.32836673    
  0.44114512      0.34365693      0.20577647    
  0.43896753      0.30540356      9.52992812E-02
  0.50942636      0.35226434      2.38065002E-03
  0.52190661      0.36453491      0.23841749    
  0.34723666      0.19880669      5.19273393E-02
  0.42193511      0.33290908      3.07974382E-03
  0.48535097      0.37201437      0.15879259    
  0.58473194      0.39509097      8.47868621E-02
  0.47173464      0.36591750      9.37364995E-02
  0.32506418      0.18695641      4.53558639E-02
  0.52156949      0.40686986      0.20466721    
  0.53667068      0.41026324      8.49077553E-02
  0.38829869      0.27622548      0.19536063    
  0.50464642      0.36770254      0.15627101    
  0.52062523      0.39664528      0.21444173    
  0.37470073      0.31787148      5.03189415E-02
  0.45261770      0.30391374      0.10732088    
  0.45399624      0.33707038      8.37811548E-03
  0.38556486      0.27847958      3.92481707E-06
  0.44580761      0.33473429      7.37496987E-02
  0.45015985      0.39762047      3.25077884E-02
  0.23834501      0.11906382      4.27849864E-06
  0.50328732      0.39941838      0.24961132    
  0.39945343      0.28264761      0.12745991    
  0.41926706      0.34374672      0.10531495    
  0.44204605      0.31979892      0.20195247    
  0.46493828      0.32881671      0.10575959    
  0.43466467      0.32998297      7.50852227E-02
  0.43562847      0.30072391      9.28629637E-02
  0.55617547      0.39272591      0.10736599    
  0.39565298      0.28891814      0.23634495    
  0.45709056      0.39392906      0.10028454    
  0.53071582      0.40823194      0.13119581    
  0.67732894      0.45078349      0.28143528    
  0.51622164      0.49042523      0.17635898    
  0.38127136      0.24439767      0.17417778    
  0.47168952      0.36183771      6.81222475E-04
  0.39484656      0.29455143      9.40878615E-02
  0.56759083      0.45341760      0.11672816    
  0.37678269      0.26284951      5.35629988E-06
  0.46913910      0.40137616      8.33222121E-02
  0.33469531      0.27793944      6.30503101E-03
  0.39616716      0.29319742      4.15832363E-02
  0.44363904      0.39770368      8.76161978E-02
  0.50542873      0.37772253      8.71899128E-02
  0.35200894      0.29478425      8.29806998E-02
  0.58114552      0.39544421      0.23470651    
  0.44607186      0.31667104      0.11868712    
  0.57328773      0.44770467      0.16434279    
  0.42835885      0.33589599      3.22705600E-05
  0.48290980      0.33957753      0.17028904    
  0.55738842      0.40713301      0.20469488    
  0.35811973      0.20439708      2.39926726E-02
  0.41087452      0.26795697      2.23713648E-02
  0.33956462      0.22220747      2.62034759E-02
  0.51512623      0.40642029      0.15546526    
  0.50885510      0.36706886      0.17531994    
  0.56973833      0.35926676      0.16899890    
  0.56720185      0.38069603      0.18280856    
  0.42530936      0.30714205      0.15375197    
  0.50476962      0.33342487      4.01437841E-03
  0.52721083      0.42805433      0.12231661    
  0.46781397      0.29917124      0.15461440    
  0.47415549      0.38100582      0.17159049    
  0.56857747      0.37993369      0.15288615    
  0.56599891      0.39537585      0.17824282    
  0.43889755      0.28363577      0.14565998    
  0.42620224      0.30336341      0.10663648    
  0.43694204      0.31329361      0.11343378    
  0.38460654      0.25901711      0.10513966    
  0.50809300      0.40726429      0.21664022    
  0.37854344      0.30084094      6.09318949E-02
  0.54564655      0.35715950      8.75323042E-02
  0.50641984      0.44129333      5.70190512E-02
  0.46053523      0.32245117      3.23850699E-02
  0.53319716      0.39071113      7.17143342E-02
  0.38818282      0.30563220      6.26860484E-02
  0.55538476      0.38054556      0.25713807    
  0.41510662      0.29132620      0.11750727    
  0.48781663      0.33171982      0.18970643    
  0.52565050      0.39072141      0.13949881    
  0.42132670      0.31336471      0.16367142    
  0.46951097      0.32581556      0.17216413    
  0.47232831      0.36898971      6.50890097E-02
  0.38853687      0.23339002      0.14619309    
  0.58372879      0.42803186      0.17048776    
  0.41821116      0.39470616      5.58240339E-02
  0.41614395      0.35402292      2.61975788E-02
  0.49264085      0.39830217      0.12724622    
  0.38062346      0.31690627      2.00085975E-02
  0.54028314      0.37355784      9.29714590E-02
  0.42582351      0.27631485      0.12911330    
  0.51616693      0.41052833      0.13931777    
  0.45423606      0.36327049      9.02461037E-02
  0.45162708      0.30288211      3.82345061E-05
  0.45315832      0.28512213      0.11366181    
  0.54247391      0.39646423      9.25754011E-02
  0.38336414      0.21546680      6.13985620E-02
  0.41142392      0.34419671      7.29387626E-02
  0.56310451      0.37034220      0.16669853    
  0.51384854      0.37773177      0.22009261    
  0.47711408      0.41262510      0.18010399    
  0.50621212      0.40143460      6.09776080E-02
  0.49340302      0.34431183      0.14728519    
  0.40584996      0.34358391      9.81815830E-02
  0.51439703      0.38888425      0.23471545    
  0.43635988      0.30833122      0.13512170    
  0.56051755      0.41873822      0.25088635    
  0.59800971      0.45594379      0.18724832    
  0.29565054      0.17049751      0.12888029    
  0.34886605      0.24441005      1.45617014E-04
  0.49220359      0.35229817      0.12417325    
  0.47399777      0.35864839      9.78659689E-02
  0.45498836      0.35925269      9.15006772E-02
  0.51130086      0.43844533      0.17742640    
  0.52235442      0.36135951      0.15877421    
  0.50077569      0.35500056      0.14539906    
  0.39410836      0.30489531      0.13918954    
  0.48917475      0.43695381      0.21388480    
  0.54929137      0.37949777      7.40639791E-02
  0.33112764      0.24726030      2.52086576E-02
  0.43930441      0.33869821      0.15520446    
  0.64952612      0.50055623      0.26301605    
  0.39739043      0.27083793      0.17266648    
  0.47620016      0.32938802      0.14131570    
  0.39818674      0.27607864      8.13971832E-02
  0.40697485      0.33427042      6.40280098E-02
  0.42727339      0.33761775      0.18444461    
  0.52133763      0.40723068      8.75114650E-02
  0.39305824      0.31304723      7.45779499E-02
  0.43680376      0.30841064      2.69627390E-06
  0.47768962      0.41551459      9.58466232E-02
  0.42522794      0.32789788      2.50303578E-02
  0.57480311      0.47433522      0.18873796    
  0.42993754      0.31383136      1.74218076E-05
  0.53436947      0.48035568      0.18598145    
  0.52196461      0.35962862      0.22363579    
  0.44714898      0.33213133      1.38388574E-02
  0.49915528      0.38534862      4.81797457E-02
  0.43039662      0.26480615      4.97427709E-06
  0.39418930      0.29392678      1.89605728E-02
  0.40347981      0.29843855      0.13822553    
  0.44050241      0.30652717      3.68689820E-02
  0.57669222      0.39513168      0.16569006    
  0.45970541      0.38542908      0.11094079    
  0.43375003      0.33960503      0.12244174    
  0.46164817      0.37020922      0.15369171    
  0.42195415      0.34927392      0.14005114    
  0.50110948      0.34078857      7.18557760E-02
  0.36721826      0.36508760      8.75832193E-05
  0.62425661      0.43693212      0.13136292    
  0.45721078      0.34054360      0.14990464    
  0.41280246      0.29171777      7.54245296E-02
  0.45101810      0.35466623      4.38820416E-06
  0.51335406      0.39525899      0.15658303    
  0.49464306      0.38846731      0.13160565    
  0.41836864      0.36384544      0.11597446    
  0.45986596      0.32896069      0.11069345    
  0.50267601      0.37862322      0.14002539    
  0.47815621      0.35579252      0.15686642    
  0.33807454      0.25890076      5.02482206E-02
  0.44670486      0.34583786      4.43692879E-05
  0.55512518      0.33654949      0.17811760    
  0.44372731      0.28239226      0.14774649    
  0.46089363      0.33007008      7.82982260E-02
  0.51455438      0.35812378      0.12790620    
  0.54910344      0.39663088      0.10204723    
  0.53524923      0.37342319      0.30027282    
  0.50000441      0.35194758      0.21508451    
  0.48811486      0.34777671      0.14860348    
  0.57020783      0.41609126      0.18660076    
  0.48319668      0.35319105      0.10968990    
  0.57287467      0.40937585      0.14872718    
  0.39478916      0.36773935      1.24053461E-02
  0.35520321      0.24500619      0.12985085    
  0.43407255      0.41700044      4.30001095E-02
  0.61358911      0.37220910      0.19903867    
  0.48071820      0.41155490      1.61064992E-04
  0.43584415      0.32060197      4.37726416E-02
  0.42898089      0.33831188      5.01439795E-02
  0.36161017      0.24355881      0.17934453    
  0.56760633      0.47520500      0.23226093    
  0.43429175      0.29008272      6.26103356E-02
  0.41316348      0.30871943      0.10726289    
  0.44264174      0.29934517      9.08992752E-06
  0.50058669      0.45458141      0.18383023    
  0.37141365      0.29053581      0.10951502    
  0.52328038      0.44516900      0.17518574    
  0.55779982      0.37996858      0.15620382    
  0.53558731      0.35315263      0.12974072    
  0.42151752      0.30526718      3.14427838E-02
  0.41827345      0.32528856      0.19796093    
  0.50020200      0.46956143      6.99529499E-02
  0.44782114      0.30449122      0.25640988    
  0.42747223      0.30948693      0.21814911    
  0.57602608      0.40207610      0.25751108    
  0.45263496      0.33437380      2.65269913E-02
  0.49130541      0.47003958      0.12268785    
  0.45554388      0.34077507      0.11835161    
  0.42880273      0.27615833      1.43125044E-05
  0.47973645      0.33794186      0.21035458    
  0.49043566      0.44149014      9.03464667E-03
  0.46064606      0.33892497      9.88169518E-07
  0.48558992      0.37046510      1.47807032E-05
  0.48049265      0.39969569      0.17065234    
  0.39053905      0.29868567      8.35984126E-02
  0.45233959      0.31733504      9.45894122E-02
  0.49737811      0.34269607      0.20426132    
  0.46358430      0.36194363      7.17063993E-02
  0.40870976      0.30960518      1.53430701E-05
  0.49851221      0.39945394      0.14619829    
  0.40026289      0.35032117      0.13542603    
  0.46513659      0.39779240      0.14362450    
  0.53629214      0.38542759      8.52219760E-02
  0.48524761      0.37817097      9.55812633E-03
  0.44080704      0.31764758      0.12305946    
  0.39910060      0.30125576      8.77101347E-02
  0.33730611      0.21028732      0.19455148    
  0.41611725      0.32123196      6.15079924E-02
  0.53661633      0.40077451      0.15439290    
  0.49842006      0.34615019      0.30853418    
  0.43642989      0.34013417      8.58270191E-03
  0.41662145      0.30076432      8.09779316E-02
  0.38479063      0.31241491      7.85701647E-02
  0.54700041      0.41788086      0.16182913    
  0.50915658      0.32711679      0.13836063    
  0.42789322      0.31992054      8.89491366E-06
  0.41811454      0.35963106      8.80766883E-02
  0.46430629      0.34570509      0.16323464    
  0.45650697      0.31419036      0.13077596    
  0.44830573      0.35597572      1.12156249E-05
  0.35306033      0.26245272      8.68268013E-02
  0.47811782      0.34421167      9.08975080E-02
  0.47336078      0.35884282      5.22170365E-02
  0.51699102      0.37725291      0.19309159    
  0.50733018      0.42544007      0.11994451    
  0.50760299      0.37710050      1.23988157E-02
  0.46074170      0.33453995      0.16049640    
  0.52549380      0.44571075      4.33940068E-02
  0.46030635      0.28240532      6.18155226E-02
  0.40345469      0.25837496      8.63441437E-06
  0.36717722      0.30670089      9.64969695E-06
  0.55083704      0.41304454      0.10348944    
  0.47069550      0.36561275      0.10293449    
  0.43157601      0.37393796      0.12278820    
  0.49961907      0.41994771      3.22463461E-06
  0.41735849      0.31742954      3.04513872E-02
  0.40645933      0.28069568      9.52877253E-02
  0.40495202      0.32654890      6.26441240E-02
  0.50399280      0.39463112      7.12295622E-02
  0.55809820      0.48272395      0.20724064    
  0.40416098      0.37525156      0.11640639    
  0.48965323      0.40919268      0.24086154    
  0.41892049      0.29683599      0.14707297    
  0.39845586      0.28003418      0.11527542    
  0.38776100      0.30939195      2.99644144E-05
  0.59445214      0.38904944      0.24309234    
  0.55450642      0.41411769      0.11406056    
  0.54428816      0.40985927      0.23015201    
  0.47854090      0.42308256      6.58192188E-02
  0.47085398      0.35345188      0.19978368    
  0.51095772      0.30900675      0.21835694    
  0.52698237      0.33916000      0.15473193    
  0.53935635      0.41652459      0.15458678    
  0.41800562      0.28188500      0.12643667    
  0.37790981      0.30257234      2.01737471E-02
  0.49905902      0.32701612      0.15316039    
  0.52267945      0.38485336      0.14450254    
  0.53049213      0.39798129      6.78130910E-02
  0.55249989      0.41470137      0.28021124    
  0.53477216      0.37218001      0.10161310    
  0.52493727      0.40981042      0.18911090    
  0.33785856      0.27069688      3.63214314E-02
  0.53950167      0.46880740      0.13742608    
  0.42018113      0.32996967      8.41466784E-02
  0.63354635      0.44447619      0.13910627    
  0.56737006      0.42127332      0.17431585    
  0.38669103      0.28043565      3.44352338E-05
  0.54540592      0.48849767      0.21087697    
  0.50071383      0.36712512      8.07162374E-02
  0.59751678      0.45292160      8.28989744E-02
  0.44767603      0.35074282      0.16932707    
  0.44950998      0.34706241      9.23730806E-02
  0.49300218      0.39358833      0.18088676    
  0.54020429      0.42950475      8.34988505E-02
  0.56041741      0.40004605      0.10055540    
  0.40049800      0.24103476      7.73755163E-02
  0.41186833      0.29087192      8.52955654E-02
  0.51651025      0.35436261      0.10562149    
  0.51643133      0.35482478      0.18417530    
  0.43937904      0.34952998      0.32117441    
  0.43914640      0.43663961      6.32242635E-02
  0.40103340      0.32255366      8.39547962E-02
  0.41826195      0.35345775      3.53084765E-02
  0.43641180      0.30041656      0.25169837    
  0.48083854      0.39882734      0.13615663    
  0.41631389      0.32382667      8.82303566E-02
  0.40944314      0.32066628      3.42471264E-02
  0.39824045      0.25609201      3.15711827E-06
  0.54770160      0.40214127      0.12560636    
  0.50073409      0.41894621      0.10113152    
  0.46994576      0.32305136      0.14399378    
  0.37575841      0.28495568      4.01253924E-02
  0.53784811      0.41990015      7.02997670E-02
  0.53174758      0.37342662      9.06650349E-02
  0.55725455      0.48488984      0.21280906    
  0.49773902      0.36866307      0.27738401    
  0.58294064      0.44837773      0.18942834    
  0.43799782      0.35073054      9.56979170E-02
  0.54174310      0.38875699      0.18992713    
  0.48403651      0.33695716      0.15303962    
  0.45463583      0.33632275      0.12326299    
  0.52002382      0.38045099      0.14200352    
  0.42171341      0.38902611      1.48588112E-02
  0.54802108      0.32175812      0.16368970    
  0.48623186      0.39072767      5.08063585E-02
  0.45314556      0.29538739      0.10856541    
  0.38560784      0.32868874      7.50914440E-02
  0.44926596      0.32953089      0.14654149    
  0.54139566      0.42553106      3.93086746E-02
  0.50633621      0.37181881      0.14570694    
  0.40171096      0.33780515      6.18294850E-02
  0.38526523      0.28705096      8.60572159E-02
  0.51190275      0.35894951      0.19326042    
  0.43886083      0.33490688      6.09959885E-02
  0.56112456      0.42027596      0.21004313    
  0.56958914      0.46565819      0.11501562    
  0.47303629      0.39303944      0.15266788    
  0.48599675      0.35462216      8.61158744E-02
  0.36900777      0.22429083      0.18771106    
  0.44673038      0.30947211      0.14525543    
  0.50322509      0.40120444      0.12180631    
  0.46604156      0.34592843      8.43855888E-02
  0.48685333      0.29883441      9.51367023E-04
  0.40370089      0.26527581      0.18408337    
  0.43807387      0.26784959      0.14015661    
  0.50167680      0.39936572      1.69477862E-05
  0.43359989      0.32509986      0.11675271    
  0.48769903      0.41143003      0.18604891    
  0.46812218      0.46119434      0.15041766    
  0.47724771      0.39618355      3.51610506E-04
  0.50800061      0.39499724      0.14747417    
  0.40491766      0.24159057      0.14670375    
  0.35750866      0.22861546      2.88774347E-04
  0.38045242      0.30176055      6.26421170E-05
  0.55067503      0.39230663      0.20992067    
  0.42499900      0.32467124      6.87436834E-02
  0.42170227      0.33515611      1.72563568E-02
  0.50133908      0.40392610      0.13850927    
  0.43093252      0.32833838      0.10708009    
  0.48690510      0.39647773      2.40368463E-05
  0.44080576      0.32718390      6.61788210E-02
  0.50340098      0.33637047      0.16623402    
  0.47875255      0.37219718      0.14922073    
  0.50574887      0.42244270      0.21497880    
  0.44746184      0.39078081      3.13146934E-02
  0.43063289      0.30007818      8.20461363E-02
  0.39285770      0.25949845      0.14491944    
  0.53142571      0.44986609      0.10327580    
  0.60545802      0.46352202      0.25073820    
  0.36448738      0.31786275      3.51191382E-03
  0.53514659      0.31945068      0.14047837    
  0.58587629      0.39881250      0.11251965    
  0.44430363      0.31978622      0.10442147    
  0.39444658      0.26728225      2.91440785E-02
  0.45261949      0.36766836      3.93763259E-02
  0.46798491      0.30282995      8.78781974E-02
  0.47229832      0.32727697      0.17825811    
  0.60705495      0.35804489      0.20317996    
  0.46034980      0.34641662      0.19349480    
  0.58591765      0.36475101      0.20313802    
  0.43047059      0.31727433      9.65340659E-02
  0.56437969      0.39444017      0.10214253    
  0.48839718      0.43535909      8.67130011E-02
  0.53956389      0.41617468      1.64585616E-02
  0.63391733      0.44314897      0.26528004    
  0.42489105      0.32105809      0.12791218    
  0.43205655      0.34970126      6.27033971E-03
  0.40460837      0.34906682      0.10130697    
  0.47160327      0.30860487      0.14537005    
  0.38770396      0.27751198      0.16337714    
  0.52775681      0.41210288      0.20354801    
  0.35578486      0.23119533      5.63493483E-02
  0.54085219      0.51029128      0.23074178    
  0.43048429      0.31632793      0.12285316    
  0.42071337      0.31327492      8.20352510E-02
  0.47393078      0.32185116      9.77757052E-02
  0.48651898      0.34814233      0.19207525    
  0.56062448      0.45695633      0.27764493    
  0.35858282      0.28016174      0.14978422    
  0.49864992      0.36361638      0.14472872    
  0.63809621      0.46272326      0.30323857    
  0.46502292      0.36743295      0.12909374    
  0.48604208      0.36583385      0.25284430    
  0.46536827      0.36921409      7.55874217E-02
  0.45627242      0.31525636      4.58452664E-02
  0.55200988      0.40727723      0.20446476    
  0.35504568      0.22104432      0.16592367    
  0.44165277      0.32214230      0.22447011    
  0.44436693      0.26447847      2.78273709E-02
  0.48704845      0.39286321      0.20379215    
  0.57840192      0.45391792      0.18234481    
  0.42546862      0.30526930      2.41368078E-02
  0.44897157      0.36634126      0.15024585    
  0.39509097      0.26015496      0.11774565    
  0.57371962      0.42630219      9.78340209E-02
  0.49626106      0.36474267      0.17582980    
  0.51167357      0.39722946      7.77503848E-02
  0.55281746      0.43062285      0.11943945    
  0.34698668      0.28693473      0.10420113    
  0.45129234      0.29721293      1.87378433E-02
  0.49196535      0.35735446      0.17966169    
  0.40595892      0.28933021      2.42806766E-02
  0.32316315      0.21407011      2.47304479E-06
  0.60079408      0.43902996      0.15089861    
  0.59432107      0.41944650      0.19009048    
  0.41250521      0.36607608      8.66369680E-02
  0.55014002      0.42209929      0.21853079    
  0.41409656      0.32674688      4.81830128E-02
  0.51213682      0.37724251      0.11089301    
  0.53334177      0.41570103      0.14641660    
  0.49471992      0.41204649      0.19350708    
  0.46069151      0.36977959      9.29528251E-02
  0.49724275      0.38444147      0.16167946    
  0.39754176      0.33227989      0.12240486    
  0.52860922      0.34124726      0.23084900    
  0.42249995      0.27541479      3.34925279E-02
  0.58924317      0.42051092      0.19522306    
  0.46325272      0.38276464      1.35238888E-02
  0.48471349      0.38007402      0.21024793    
  0.45907390      0.31365174      6.11957461E-02
  0.35418427      0.26829672      5.18276420E-06
  0.41984218      0.29502454      6.53363392E-02
  0.53439772      0.41195434      8.15704390E-02
  0.61057562      0.37466219      0.22140054    
  0.42550147      0.35256624      9.15178359E-02
  0.52939796      0.37102488      0.10443896    
  0.53088605      0.37960142      0.28888848    
  0.47196230      0.41839102      0.13630337    
  0.65546787      0.45907813      0.18541239    
  0.52994591      0.34196818      7.67036229E-02
  0.45070580      0.34772435      0.23093562    
  0.40556118      0.24881102      0.12451953    
  0.46692204      0.35957700      0.17488919    
  0.56993866      0.38841775      0.12249000    
  0.46066892      0.46165317      8.69876742E-02
  0.60755837      0.41452512      0.20830068    
  0.47936863      0.38685045      0.12279908    
  0.46832019      0.33517233      6.94420636E-02
  0.49146974      0.37116763      2.35340632E-02
  0.38556570      0.25794539      8.04534405E-02
  0.53482950      0.38305321      9.59082916E-02
  0.51283997      0.40078199      0.12911579    
  0.35387939      0.27275178      5.88821098E-02
  0.45986280      0.31471652      0.17421170    
  0.40988535      0.31547421      0.11238226    
  0.49666601      0.33471194      0.11440045    
  0.52605158      0.43050137      0.12855485    
  0.38707632      0.30101064      6.49416894E-02
  0.45539373      0.26009384      0.18998684    
  0.41883066      0.30766493      0.13416280    
  0.52672660      0.51416534      5.83983456E-06
  0.44815642      0.32489082      5.72099270E-06
  0.39459413      0.34902126      9.49088353E-05
  0.36255074      0.30557698      0.12745948    
  0.56428003      0.37743217      0.17850782    
  0.41029292      0.31815276      8.74359533E-02
  0.51166189      0.36725298      0.17527948    
  0.50572574      0.32108921      4.38143127E-02
  0.35829487      0.30000812      0.11254393    
  0.49775666      0.30855778      0.12357982    
  0.47275624      0.32936174      0.22563767    
  0.51386154      0.36028203      4.42450456E-02
  0.44876578      0.30985808      0.13702805    
  0.49998513      0.34745032      0.12064512    
  0.45150146      0.37007874      0.13525949    
  0.45358935      0.32295373      5.88019118E-02
  0.59933019      0.44272023      0.10781094    
  0.53386766      0.39710927      0.25247878    
  0.65303940      0.49456558      0.29377329    
  0.39554679      0.31876022      0.15450080    
  0.43123141      0.22591645      0.24247953    
  0.50941110      0.39495468      0.21084863    
  0.57512796      0.37884873      0.13171498    
  0.45638037      0.39036202      0.11219875    
  0.59996235      0.42928565      6.91004768E-02
  0.39536315      0.27474549      5.62752187E-02
  0.47152248      0.36942765      6.70709610E-02
  0.44681755      0.37596712      0.11326801    
  0.52866691      0.41235751      0.21359512    
  0.39145702      0.22027794      0.11637807    
  0.46083564      0.34228161      9.51230675E-02
  0.51546180      0.37306044      7.81241879E-02
  0.57973439      0.38684624      0.10573706    
  0.36947221      0.21889244      6.61239401E-02
  0.49925381      0.36371797      0.25436589    
  0.43194669      0.39258739      3.06446855E-05
  0.41993845      0.26340267      0.18255904    
  0.50966036      0.37569195      0.19504684    
  0.34213188      0.22209527      7.96806580E-06
  0.56791294      0.41513714      0.14543030    
  0.56193787      0.40353981      3.71106784E-03
  0.44648620      0.33631903      0.15534404    
  0.55805242      0.41795808      0.20587546    
  0.52087492      0.36553633      0.17246650    
  0.49455029      0.35246277      1.84681509E-02
  0.44240895      0.31709570      0.13663651    
  0.47339648      0.37131959      0.13061889    
  0.34746414      0.26829264      1.69921983E-02
  0.40859133      0.29200083      0.24905485    
  0.62146270      0.49012741      5.33134453E-02
  0.44864953      0.39905396      0.13815951    
  0.35594565      0.25078213      0.13424264    
  0.46863711      0.30602577      6.80326223E-02
  0.40600657      0.37596038      4.26910296E-02
  0.57712984      0.38588807      0.18239389    
  0.40289965      0.29185453      4.72531375E-03
  0.45217359      0.35165274      7.85062909E-02
  0.47487360      0.40451106      0.21677692    
  0.54683292      0.36584562      0.11955138    
  0.54316139      0.36650276      0.12487112    
  0.34091237      0.27292103      6.80102184E-02
  0.55238146      0.40053886      0.17753923    
  0.46859896      0.32167777      7.19904155E-02
  0.46046120      0.39860469      0.15625088    
  0.59676182      0.45062825      0.10358924    
  0.52673465      0.42397931      9.39170122E-02
  0.50682098      0.34781581      0.12629285    
  0.44065985      0.36938897      3.77755724E-02
  0.53508854      0.39496922      0.18678351    
  0.50302327      0.41796038      0.11956187    
  0.53966701      0.37511086      0.13771282    
  0.47054636      0.34128743      0.12799665    
  0.37161562      0.24479333      0.22148582    
  0.53984916      0.45032820      0.19652736    
  0.43669474      0.29844695      0.10274605    
  0.53423184      0.49021721      0.16940692    
  0.42108536      0.28778157      3.02143991E-02
  0.52931631      0.36192513      0.26480326    
  0.52582717      0.39800429      0.23161231    
  0.43710101      0.33732834      0.16108616    
  0.56358159      0.40771237      0.12963113    
  0.47393179      0.35124907      0.23698942    
  0.55566978      0.43497816      0.17072102    
  0.39366823      0.24908766      2.32855655E-06
  0.45922619      0.38526398      0.10167693    
  0.35438704      0.25404334      6.91903308E-02
  0.55157387      0.46080771      0.12286150    
  0.47402167      0.35132256      0.12028556    
  0.57061195      0.33894926      8.69223177E-02
  0.54049832      0.39770520      2.63441410E-02
  0.44103956      0.36259091      7.29737207E-02
  0.45319417      0.33815563      0.18576220    
  0.49777347      0.38026109      3.01833041E-02
  0.43168801      0.29455569      0.14897452    
  0.53609991      0.40484664      0.10644528    
  0.48680517      0.43554598      0.16073805    
  0.41974980      0.26172811      1.89915983E-04
  0.45995003      0.34673101      0.12033692    
  0.38824910      0.32910264      1.50426291E-02
  0.54677171      0.38086730      0.17705363    
  0.45674092      0.37425295      6.98819831E-02
  0.48250002      0.31978232      4.83127832E-02
  0.51029098      0.35362744      0.20699747    
  0.53152025      0.33420563      0.22413035    
  0.44271895      0.35032287      8.95737782E-02
  0.52463162      0.41444853      0.10225677    
  0.46021342      0.44614381      0.16775402    
  0.60570395      0.42153040      9.04707611E-02
  0.41559577      0.30617905      0.11323760    
  0.52403271      0.35205552      0.18030824    
  0.46394551      0.42890346      0.11818025    
  0.43185598      0.34718245      1.12193482E-06
  0.58844364      0.39001444      0.20451410    
  0.52767789      0.39454156      0.14807810    
  0.63803375      0.41396642      0.22239496    
  0.46660063      0.36721030      8.31412748E-02
  0.48739362      0.33273977      6.45253956E-02
  0.46462265      0.36519870      5.21335490E-02
  0.54077375      0.38101929      0.14598158    
  0.55073082      0.46481320      0.22696406    
  0.50362742      0.38711342      0.11956932    
  0.44845635      0.43409035      0.18559264    
  0.53852242      0.45820335      0.16015381    
  0.52031618      0.40219495      0.14899647    
  0.48155534      0.37628615      9.59919691E-02
  0.45325601      0.30060363      0.14903891    
  0.49013314      0.35838008      6.64951727E-02
  0.51215541      0.35722625      0.12170950    
  0.46683669      0.36330318      6.27158433E-02
  0.50652498      0.37568244      9.21646729E-02
  0.63972962      0.41603988      0.40038881    
  0.39631027      0.33134112      1.08607983E-05
  0.44026268      0.26899058      9.11354125E-02
  0.44040594      0.32257473      0.12738606    
  0.36999011      0.35408810      3.46940532E-02
  0.59659767      0.46989346      0.24637584    
  0.64100218      0.44743145      0.26008186    
  0.49771580      0.35090825      9.31638260E-06
  0.44430062      0.34342000      0.12849027    
  0.53081167      0.38074708      5.00335135E-02
  0.39115298      0.29389769      8.22016373E-02
  0.41983607      0.34680274      6.10312596E-02
  0.54633987      0.38006964      0.13568184    
  0.62999928      0.38975808      0.33563226    
  0.37097946      0.28048110      0.12672789    
  0.38091505      0.24434611      0.12886250    
  0.45639187      0.30648023      0.13440014    
  0.48267311      0.37250239      5.83399162E-02
  0.52358180      0.40098745      0.21497592    
  0.54497635      0.38460490      0.14636217    
  0.49701065      0.45054230      0.18796720    
  0.51692003      0.37227923      0.11615659    
  0.46080160      0.31229338      7.44238421E-02
  0.41216284      0.35238153      0.13202235    
  0.46282697      0.40809053      0.13072646    
  0.45248818      0.37751478      0.12146764    
  0.48047960      0.36785430      7.33534917E-02
  0.55498731      0.36854416      9.22071710E-02
  0.41277093      0.32534188      8.73466209E-02
  0.39820269      0.27600926      5.16599342E-02
  0.49299091      0.36001620      5.22626340E-02
  0.46507406      0.36122817      4.11476195E-02
  0.45493889      0.36637330      0.15188414    
  0.50886422      0.38192293      4.13269475E-02
  0.40841410      0.37236890      0.11484881    
  0.40467227      0.23846771      9.54812914E-02
  0.47169811      0.33018321      0.11485865    
  0.68384826      0.50330019      0.35026100    
  0.56268823      0.46442139      6.31821007E-02
  0.51030982      0.38391531      0.24176343    
  0.55282152      0.39719865      0.20340560    
  0.43082935      0.37217513      7.02591985E-02
  0.56770450      0.38538393      0.15359008    
  0.51647544      0.36930153      0.11309107    
  0.53993475      0.42834640      7.77066797E-02
  0.47270977      0.40247080      7.35548139E-02
  0.51086926      0.42780742      0.14217678    
  0.44086510      0.35390902      0.11845019    
  0.50205517      0.40501693      5.72056994E-02
  0.46284312      0.35293534      0.15509941    
  0.36438078      0.30047020      2.23474835E-05
  0.48161861      0.35159606      8.73479471E-02
  0.47491813      0.36731836      0.19261664    
  0.46694356      0.43635362      4.85108569E-02
  0.42125770      0.27488452      7.74814785E-02
  0.48492384      0.40545493      0.17385712    
  0.53078812      0.40955359      6.88410997E-02
  0.47501540      0.32743105      0.11038730    
  0.42250508      0.34383187      8.60662013E-02
  0.55498457      0.44011441      0.29440653    
  0.49765092      0.42008603      7.62734264E-02
  0.43954885      0.35933578      0.21160462    
  0.47634888      0.47961485      7.09914863E-02
  0.42945111      0.35916853      6.02373183E-02
  0.46437663      0.30859020      0.11383025    
  0.48703891      0.34098735      0.23829229    
  0.50463438      0.40226102      8.14297423E-03
  0.49419886      0.37336215      0.15439583    
  0.63351154      0.43462142      0.18594360    
  0.57575125      0.35043958      0.17015320    
  0.58746696      0.41482514      0.15760681    
  0.60564631      0.41689935      0.13319965    
  0.44102100      0.32378557      0.12682648    
  0.37905228      0.24763466      1.22741144E-02
  0.54193139      0.44755250      0.35708213    
  0.68873084      0.44132707      0.17664692    
  0.43405095      0.29405236      0.18422414    
  0.55088747      0.34430581      0.18838522    
  0.44328922      0.29951945      0.10789546    
  0.43123662      0.33222094      0.12070715    
  0.47533274      0.34661773      4.44210097E-02
  0.43689921      0.38066670      2.95217651E-05
  0.41648644      0.28615820      3.91916148E-02
  0.49248454      0.31351224      0.22334960    
  0.47647586      0.33993703      0.13153787    
  0.63884115      0.41991588      0.20882732    
  0.49742758      0.39879498      0.20683928    
  0.37698436      0.28611910      2.17964668E-02
  0.52552956      0.35934314      0.16324981    
  0.54204631      0.39793602      0.23590298    
  0.46883681      0.36375886      0.15724792    
  0.54045165      0.44654942      0.17091388    
  0.52947545      0.39139235      0.16866685    
  0.47683644      0.38649169      0.17838833    
  0.57237732      0.39834732      0.10323197    
  0.47748637      0.38305235      8.51098150E-02
  0.47192594      0.36662474      0.12701608    
  0.61622840      0.42869794      0.11139131    
  0.42306417      0.32361871      0.16635804    
  0.48988086      0.35904008      6.75898269E-02
  0.47308469      0.34704900      0.23434030    
  0.52206242      0.37270033      0.23059118    
  0.51210546      0.42786607      0.18082593    
  0.43066037      0.27728671      7.75439275E-06
  0.37956077      0.31139496      1.94652021E-05
  0.50915384      0.31186438      0.13488849    
  0.48277158      0.33685225      0.20971087    
  0.41106009      0.27423510      8.65090340E-02
  0.47426164      0.38245827      0.11842006    
  0.52219176      0.42695144      0.15035324    
  0.50221074      0.35657826      0.14418465    
  0.46340686      0.27746251      0.16180442    
  0.48983383      0.36761010      2.14885771E-02
  0.53269506      0.45875368      5.42783418E-05
  0.57011127      0.43504569      0.12991470    
  0.50542521      0.38428071      0.17195801    
  0.47636235      0.43289661      0.14347741    
  0.58640003      0.41602051      5.10455817E-02
  0.47565886      0.37683964      0.15675923    
  0.51712275      0.38238433      0.17184485    
  0.51535559      0.40742925      4.57815938E-02
  0.41916007      0.32025236      7.56671280E-02
  0.52833974      0.37656906      0.23794167    
  0.40380383      0.26228997      0.13002908    
  0.45156235      0.41240522      0.13930592    
  0.65919411      0.49755719      0.32814160    
  0.51969957      0.42832890      0.20983835    
  0.44661647      0.40650952      0.11765414    
  0.42962879      0.39490795      4.79426049E-02
  0.41023147      0.33287778      6.69408739E-02
  0.36801589      0.19823995      0.23532106    
  0.38519317      0.29051241      6.83858693E-02
  0.44584993      0.40641156      5.51444553E-02
  0.57312536      0.43632159      5.75736376E-05
  0.43711346      0.28308216      0.18730371    
  0.41655248      0.29103518      0.11015040    
  0.51447368      0.29608664      5.38934655E-02
  0.37639859      0.39073849      4.44849730E-02
  0.48502809      0.40803462      0.10806783    
  0.45069674      0.37749326      9.52877477E-02
  0.44310200      0.39505246      7.70029519E-03
  0.35286170      0.28728923      7.89292753E-02
  0.51698208      0.33536318      8.95935893E-02
  0.50694025      0.40140304      0.19617699    
  0.50586772      0.39186585      0.16900286    
  0.37743095      0.32655483      1.30548478E-05
  0.49018109      0.38055792      0.17818312    
  0.43919992      0.38361326      0.17025761    
  0.55386055      0.35961533      0.13976859    
  0.53460336      0.41912633      0.25648630    
  0.45773825      0.38943881      0.13687305    
  0.44420004      0.25821942      0.15801263    
  0.48303515      0.40000927      7.43075609E-02
  0.51051140      0.34275323      0.15010123    
  0.46355870      0.38974157      2.59920107E-05
  0.63447154      0.43902081      0.14214733    
  0.56860828      0.36212116      0.13745415    
  0.49626943      0.32973188      0.15141256    
  0.53941846      0.37651917      0.15721230    
  0.52559388      0.42956787      0.15583520    
  0.48856199      0.44703913      0.12712300    
  0.46062285      0.27124920      5.34677766E-02
  0.49090296      0.46831959      0.15880916    
  0.53660977      0.40798110      0.12377355    
  0.55716395      0.38694286      0.14139564    
  0.32252863      0.18278021      1.80956486E-04
  0.45813337      0.39729664      9.85744009E-06
  0.37013477      0.28811434      6.28866479E-02
  0.39990354      0.34467581      1.62240849E-05
  0.50154650      0.34555861      2.66873520E-02
  0.35004008      0.22324963      0.10332675    
  0.42495894      0.32016304      0.11726053    
  0.52454436      0.41512156      0.16406515    
  0.50260484      0.37032014      7.27950260E-02
  0.53805500      0.40573159      0.13156128    
  0.46665573      0.36940765      3.11124750E-05
  0.46320325      0.35385552      1.81243883E-03
  0.52665365      0.35190940      0.15627772    
  0.46933588      0.32857189      0.11913189    
  0.49450940      0.34715736      0.15765674    
  0.59481156      0.42338517      0.27862245    
  0.58789551      0.41454133      0.22780672    
  0.44490278      0.33141476      9.62366611E-02
  0.34216949      0.26285282      0.10168312    
  0.37233698      0.28460193      0.17826433    
  0.63833487      0.44939303      0.24570602    
  0.42288160      0.32036468      0.14093471    
  0.47663939      0.36294845      9.11099538E-02
  0.53386521      0.36476010      0.25435522    
  0.43279439      0.31688455      0.15208229    
  0.44035262      0.37087035      2.75999419E-02
  0.54888016      0.42311892      0.24760021    
  0.53268099      0.43400630      0.18054207    
  0.45589328      0.32721594      9.67932194E-02
  0.43827337      0.38653162      0.15062553    
  0.52155840      0.43494537      9.57430154E-02
  0.62027097      0.39190239      9.86668244E-02
  0.40718246      0.29287457      0.11206764    
  0.63909656      0.44320467      0.20234218    
  0.62895703      0.41645759      0.23843549    
  0.56904650      0.42162931      0.17796080    
  0.51964533      0.40945551      0.21937856    
  0.38422409      0.35796309      7.69409630E-03
  0.54413927      0.41061792      0.22684306    
  0.42023450      0.34563053      0.11865082    
  0.46264744      0.36987224      6.32100701E-02
  0.52362466      0.41909423      0.15767498    
  0.42657661      0.31987980      0.12657547    
  0.52305192      0.43330589      0.19694744    
  0.52865845      0.42866367      0.17136537    
  0.51541126      0.39069042      0.20009845    
  0.48268732      0.31093532      9.62268859E-02
  0.50982356      0.35814005      0.12965548    
  0.34283900      0.27178982      0.12116884    
  0.47305429      0.32862723      2.42796540E-02
  0.52028310      0.38390762      8.25637132E-02
  0.39854109      0.29189846      0.12985444    
  0.53613555      0.40702790      0.12989525    
  0.49099761      0.36087617      0.18408328    
  0.36090782      0.29322597      0.11361325    
  0.48074216      0.34997934      2.70455598E-06
  0.41881841      0.28984177      0.11126477    
  0.44902757      0.32689333      0.23897000    
  0.45344102      0.32458022      0.16797422    
  0.42432022      0.34886089      2.52108257E-02
  0.64174640      0.40446678      5.33227548E-02
  0.50030047      0.33462188      0.18761218    
  0.46231377      0.35775107      0.10387860    
  0.43251580      0.38797650      7.98199475E-02
  0.38294834      0.30760324      4.51393519E-03
  0.55346644      0.40183184      0.11509544    
  0.41140282      0.28631708      7.72515610E-02
  0.45800823      0.44065008      5.84347807E-02
  0.61824584      0.44031349      0.19463663    
  0.52868152      0.41335672      3.31909396E-02
  0.49741310      0.32447034      0.11828043    
  0.47307247      0.38079381      0.17915796    
  0.51229149      0.34881485      0.22626442    
  0.48809016      0.40884569      0.10510800    
  0.36567283      0.31373587      3.64166613E-06
  0.52350289      0.36943838      0.18969810    
  0.48249030      0.39446682      8.12191889E-02
  0.48462170      0.33082482      0.11824134    
  0.53114307      0.35784703      0.21722531    
  0.39326149      0.30079472      5.78202344E-02
  0.49848372      0.32351279      0.15676744    
  0.39833724      0.30433264      0.12622344    
  0.64203155      0.41397026      0.27515617    
  0.47850558      0.40138173      6.60207495E-02
  0.46590102      0.33295923      0.16369922    
  0.43268409      0.32106951      3.32882665E-02
  0.51568758      0.41549107      0.29082316    
  0.45136577      0.32386562      7.28022382E-02
  0.42042035      0.27236634      9.58012119E-02
  0.49608791      0.41045323      0.15918805    
  0.58306861      0.37502491      0.27224484    
  0.54543960      0.40885982      0.10972969    
  0.50862819      0.39107209      0.11979884    
  0.47475100      0.35092732      0.17469662    
  0.43668568      0.40159914      0.13188829    
  0.40681803      0.30980739      3.12302187E-02
  0.57371485      0.39514366      0.20456557    
  0.39708364      0.24471879      2.53039652E-05
  0.47621548      0.34392580      0.14308916    
  0.49238342      0.39292300      0.28434116    
  0.34994724      0.27065164      9.48016122E-02
  0.48060507      0.37036917      1.23941414E-02
  0.46707326      0.34094614      6.54544830E-02
  0.41484207      0.31237322      9.09031034E-02
  0.53295410      0.37913772      0.24701223    
  0.49066520      0.36235133      0.12438599    
  0.55653930      0.41078582      0.20462865    
  0.50167096      0.32357958      0.10909238    
  0.43078583      0.35913837      1.13940192E-02
  0.58630800      0.42996496      6.10695444E-02
  0.47222346      0.31713215      0.14115618    
  0.35313731      0.30839264      0.12133646    
  0.46739906      0.39617056      4.23038341E-02
  0.45954195      0.40664712      0.12699768    
  0.43321753      0.32757679      0.12483751    
  0.61637187      0.37755933      0.26842910    
  0.46437007      0.31677356      4.86913919E-02
  0.52725363      0.37553284      0.16200532    
  0.52819586      0.37773076      0.17429557    
  0.67467308      0.38739577      0.25176150    
  0.61836052      0.43609938      0.19757733    
  0.56235051      0.40240061      0.23533630    
  0.47161254      0.33465663      0.10774423    
  0.51090813      0.35641855      0.16516787    
  0.52090001      0.38006786      0.11932894    
