# Supplementary material for: From P-Values to Objective Probabilities in Assessing Medical Treatments
Source: PLoS One. 2015 Nov 24;10(11):e0142132. doi: 10.1371/journal.pone.0142132 (PMC4658034; doi:10.1371/journal.pone.0142132)
Supplement: S3 File — (TXT) [file pone.0142132.s003.txt]

  0.38843870      0.33730584      0.42877162    
  0.46278113      0.33112624      0.45873365    
  0.60090959      0.37103170      0.62621212    
  0.27451277      0.20908615      0.16448766    
  0.47601920      0.35169050      0.50115430    
  0.31896037      0.24956770      0.24080813    
  0.47020695      0.38471255      0.23271371    
  0.32115918      0.21058787      0.31827614    
  0.44660771      0.28941834      0.40253189    
  0.40680993      0.30626360      0.38893723    
  0.55623257      0.32229564      0.65724331    
  0.46420014      0.35537738      0.46973825    
  0.20794827      3.77398208E-02  0.16103448    
  0.50079906      0.36768323      0.44476497    
  0.57015193      0.38154605      0.49395269    
  0.20822582      0.11937486      9.81672257E-02
  0.39750087      0.28507203      0.33957881    
  0.43365273      0.40398672      0.47213942    
  0.46923989      0.34456453      0.35184771    
  0.47851270      0.34555385      0.35217497    
  0.32236862      0.20401245      0.22954237    
  0.33145350      0.25704509      0.28512403    
  0.46513644      0.34116843      0.35127082    
  0.56683034      0.38601279      0.49495384    
  0.32350537      0.23905818      0.30111465    
  0.37329620      0.30837932      0.24917924    
  0.55733293      0.44284922      0.41309121    
  0.60569739      0.36868608      0.61176533    
  0.68017161      0.49261191      0.64978939    
  0.54340339      0.40225723      0.53601271    
  0.26740640      0.13303989      0.14456443    
  0.47243237      0.36886090      0.43836981    
  0.41302979      0.31183070      0.43793932    
  0.41547382      0.31698862      0.52027565    
  0.37002638      0.33299831      0.22732203    
  0.31006369      0.21367103      0.24872571    
  0.63866681      0.45630738      0.54714829    
  0.43752789      0.35820556      0.37441188    
  0.33819056      0.27944654      0.39477456    
  0.31589401      0.22451615      0.23415478    
  0.32781249      0.22867988      0.30101210    
  0.43886977      0.34601280      0.36480281    
  0.26084551      0.17532799      0.32846376    
  0.35146409      0.26040113      0.42787254    
  0.23529971      0.14168979      6.38701096E-02
  0.48114502      0.37604019      0.28733635    
  0.22261244      0.12863527      6.28897995E-02
  0.37053263      0.31817469      0.31472403    
  0.39895782      0.34333184      0.19436203    
  0.56688833      0.42533574      0.44696867    
  0.54255235      0.37285304      0.54512763    
  0.23217189      0.12759671      0.13304757    
  0.29519069      0.21504104      0.18703845    
  0.54206651      0.41206545      0.38025349    
  0.38534808      0.26195467      0.28810865    
  0.32016265      0.29433021      0.12318593    
  0.46117523      0.33337077      0.34594071    
  0.34501803      0.22935185      0.22251429    
  0.45930523      0.31140107      0.43551287    
  0.48634183      0.32648459      0.37813103    
  0.49732935      0.43305388      0.41387334    
  0.45429182      0.36909285      0.43112767    
  0.39537215      0.29402593      0.41583318    
  0.21753319      0.16590393      0.13107282    
  0.41237772      0.29835904      0.29374820    
  0.32289737      0.22430788      0.35511956    
  0.50686193      0.35324821      0.43670070    
  0.56969917      0.42012343      0.40584594    
  0.71579325      0.41163206      0.72295606    
  0.45722371      0.39449587      0.42368317    
  0.57760108      0.38582104      0.48751596    
  0.33112764      0.27340695      0.39010131    
  0.49454695      0.37402442      0.45656851    
  0.51466870      0.43024570      0.34314439    
  0.32623142      0.21560834      0.28239268    
  0.32818502      0.28119320      0.24435024    
  0.37334359      0.26748586      0.15969476    
  0.54362631      0.33590829      0.56883198    
  0.38587075      0.27569708      0.39073813    
  0.24752307      0.14267562      0.17314713    
  0.50776333      0.44809049      0.51231390    
  0.62085468      0.41966009      0.50199056    
  0.30493045      0.24910119      0.28995925    
  0.37011176      0.29079360      0.28464338    
  0.36845011      0.24542950      0.37165794    
  0.44434315      0.29529631      0.59114987    
  0.56188273      0.44967788      0.44670135    
  0.48506624      0.37931904      0.42782897    
  0.45392719      0.35900036      0.55918276    
  0.36511368      0.23935553      0.27665460    
  0.34099984      0.24164534      0.31182125    
  0.44676450      0.38155350      0.23712887    
  0.53108263      0.39131477      0.49804747    
  0.52192342      0.42507425      0.46303561    
  0.29777130      0.22694607      0.18067257    
  0.43387899      0.32388487      0.48821950    
  0.42084253      0.33446673      0.42451397    
  0.48167908      0.36523789      0.36072195    
  0.39067698      0.29919744      0.34208459    
  0.19764240      9.65713486E-02  6.39817771E-03
  0.47453338      0.38209277      0.43233046    
  0.43193540      0.31239247      0.41507548    
  0.43148208      0.38202101      0.34861797    
  0.22920859      0.15646037      3.91198657E-02
  0.19804929      0.10594956      7.97150061E-02
  0.35249043      0.25166860      0.14749411    
  0.56708789      0.41987595      0.46373078    
  0.35610941      0.24039073      0.41944292    
  0.47102359      0.36562198      0.37780118    
  0.43209839      0.37568969      0.52185398    
  0.26971850      0.20445567      0.22062534    
  0.52296960      0.33479759      0.47251728    
  0.34483108      0.23492394      0.26945314    
  0.28836447      0.16058192      6.99708462E-02
  0.64049447      0.42690384      0.46906596    
  0.51017904      0.39499095      0.51267117    
  0.29966784      0.24388711      0.10652955    
  0.57434344      0.49248591      0.53825855    
  0.33228818      0.25295001      0.40380821    
  0.37904739      0.25191996      0.24964057    
  0.42500553      0.31957412      0.23566107    
  0.22682258      0.13123848      0.14717215    
  0.54712129      0.39288548      0.47591767    
  0.36337894      0.30591246      0.26617318    
  0.29981369      0.20639592      0.18186498    
  0.44701904      0.35384595      0.46177125    
  0.40731871      0.29317227      0.32754618    
  0.43587551      0.32817706      0.42834717    
  0.30046147      0.24736050      9.82706100E-02
  0.41957453      0.33637723      0.35426548    
  0.19508836      9.93440673E-02  1.16942183E-05
  0.61828917      0.40818200      0.52757853    
  0.29165143      0.26125976      0.21939200    
  0.42334306      0.24799512      0.43443635    
  0.47844660      0.33369792      0.41477841    
  0.24666587      0.15221167      0.11722531    
  0.27917433      0.19902281      1.27078630E-02
  0.35022712      0.30215549      0.38873729    
  0.48564023      0.38270077      0.48484489    
  0.18642454      0.10550669      8.80091935E-02
  0.46180850      0.39011875      0.47505626    
  0.41607982      0.31752244      0.61129230    
  0.43249348      0.34401280      0.30061111    
  0.33631405      0.24039339      0.33223540    
  0.47771299      0.39205989      0.39269811    
  0.42467269      0.28084022      0.42403618    
  0.45499659      0.25700310      0.45535919    
  0.56958431      0.43757379      0.59037322    
  0.32018879      0.20582168      3.53106186E-02
  0.33622414      0.25516480      0.28276071    
  0.57730925      0.45240164      0.62082434    
  0.43948066      0.38187924      0.42056116    
  0.44933426      0.31192377      0.36070415    
  0.45870486      0.34546018      0.24919136    
  0.36380309      0.27842674      0.42258042    
  0.26890039      0.16369303      0.27755558    
  0.23767200      0.11945908      0.13464384    
  0.55890548      0.42147854      0.42836586    
  0.42823392      0.35887352      0.33811107    
  0.35568893      0.28013536      0.34293157    
  0.37297368      0.27801737      0.25451449    
  0.19276603      0.10802168      7.80181680E-03
  0.34941143      0.23558900      0.29253012    
  0.70652431      0.54247302      0.58718216    
  0.29090750      0.19649546      0.41736040    
  0.65707207      0.52561814      0.40931010    
  0.37609217      0.31378874      0.38783625    
  0.43162942      0.28757095      0.35301477    
  0.39177614      0.26563132      0.32202247    
  0.39524460      0.32600388      0.17697501    
  0.32233322      0.24107790      0.40113780    
  0.31947976      0.23813385      0.21542396    
  0.26262373      0.18073000      0.15199457    
  0.36838925      0.28759792      0.33088115    
  0.34489402      0.31747654      0.25184411    
  0.38080394      0.28834552      0.17734441    
  0.20073095      0.11673141      0.12650678    
  0.45283368      0.30646735      0.42442811    
  0.45901012      0.34036407      0.53558010    
  0.32326433      0.24050896      0.29378837    
  0.24739596      0.15747045      7.60353357E-03
  0.54553282      0.43443725      0.35645574    
  0.45917395      0.27626640      0.30213469    
  0.37813222      0.29030564      0.17824365    
  0.46322107      0.34927264      0.26695994    
  0.35753909      0.25157169      0.23238294    
  0.42600137      0.35403481      0.34116873    
  0.21666867      0.14214295      8.05846974E-02
  0.45331210      0.29042184      0.53492105    
  0.64930749      0.36035430      0.65758729    
  0.37869614      0.25735524      0.34826916    
  0.48851627      0.38606331      0.53104550    
  0.31571013      0.25565618      0.15379882    
  0.39366770      0.28716338      0.33257094    
  0.43822372      0.39620516      0.50255352    
  0.48958415      0.27268580      0.51586330    
  0.21557796      7.93265551E-02  0.14244436    
  0.52972460      0.37767449      0.51385760    
  0.41813752      0.32860598      0.40394062    
  0.41566449      0.36029965      0.33979219    
  0.44328845      0.34043235      0.22500576    
  0.53320575      0.42470002      0.41798788    
  0.33750957      0.31635147      0.35145614    
  0.22014636      0.13164616      6.12744167E-02
  0.47650534      0.40720132      0.26234323    
  0.21545294      0.11524322      0.10624032    
  0.41605642      0.31621718      0.31883025    
  0.29850462      0.23471613      0.19030185    
  0.43469635      0.32429165      0.43852088    
  0.65355712      0.42532298      0.59389943    
  0.60352719      0.44399151      0.55210352    
  0.40818745      0.26862383      0.44047087    
  0.36147586      0.28223681      0.19415215    
  0.29814804      0.23684420      7.66159371E-02
  0.19104353      0.10988458      0.20496055    
  0.47540176      0.36628917      0.56713957    
  0.29542673      0.19228856      0.23548739    
  0.18904014      9.94825959E-02  0.12679845    
  0.43959898      0.36377856      0.44635975    
  0.43057609      0.33335176      0.46779987    
  0.56442118      0.42285106      0.33698678    
  0.54932481      0.42068022      0.61591816    
  0.20442897      0.12334289      0.14122953    
  0.29122770      0.16836014      0.30277854    
  0.52874750      0.36256698      0.60264671    
  0.33181852      0.26105160      0.43410456    
  0.41291595      0.30679148      0.44470277    
  0.31413400      0.16026406      0.17645377    
  0.33257270      0.30234590      0.16288956    
  0.37876445      0.36450464      0.32568610    
  0.27894980      0.17366031      0.21439330    
  0.52805471      0.41734260      0.52149373    
  0.60679293      0.40223712      0.46333274    
  0.39295042      0.33257481      0.18743867    
  0.42980188      0.34855312      0.43360850    
  0.28194144      0.20450500      7.93398693E-02
  0.52108264      0.38303801      0.46322075    
  0.21969169      0.12666272      4.01804436E-06
  0.59002519      0.42390239      0.61749649    
  0.26178503      0.21794513      9.00215209E-02
  0.44656783      0.30581754      0.47273734    
  0.53199279      0.40230367      0.53196955    
  0.43238604      0.39227653      0.45788050    
  0.44887733      0.35655135      0.47059307    
  0.42949462      0.30638924      0.36400157    
  0.25240844      0.14860125      0.21416911    
  0.42710346      0.37574229      0.38157541    
  0.47163877      0.31041625      0.44604996    
  0.51503551      0.41099292      0.44072774    
  0.19983900      0.11737302      4.39949594E-02
  0.48399907      0.37482995      0.51212442    
  0.31338331      0.21492621      0.14185679    
  0.20758168      4.67289537E-02  0.33025995    
  0.20316350      0.12953110      2.83310656E-05
  0.41514838      0.28717640      0.36957142    
  0.49885783      0.36311841      0.37359396    
  0.31805706      0.24975440      0.24879958    
  0.60019267      0.42442706      0.61412489    
  0.41218960      0.26431140      0.40067643    
  0.35682195      0.27977294      0.24366559    
  0.58605337      0.36992908      0.28533348    
  0.36377689      0.26614827      0.16395372    
  0.26086950      0.17477472      9.52883661E-02
  0.44359139      0.38175079      0.54882497    
  0.57727551      0.37580323      0.47698405    
  0.54677427      0.38026479      0.62948895    
  0.63807607      0.50513679      0.52311504    
  0.29401255      0.25542042      2.51044072E-02
  0.36102170      0.26101652      0.22753453    
  0.31607080      0.24480832      5.72709739E-02
  0.28073990      0.20235139      0.17950390    
  0.34876072      0.25947368      0.23835595    
  0.42192727      0.37479100      0.31492114    
  0.29152465      0.23259021      0.16200335    
  0.28283966      0.12007397      0.30742827    
  0.50206429      0.39298457      0.47247535    
  0.32338664      0.27602383      0.28065690    
  0.59914589      0.41823334      0.52309936    
  0.63957167      0.34835863      0.66060513    
  0.27014360      0.20416412      8.03202689E-02
  0.16527554      9.52838212E-02  8.32760856E-02
  0.52555168      0.43475333      0.55219883    
  0.48285472      0.36105338      0.38154417    
  0.24090630      0.16657968      8.93339813E-02
  0.58738387      0.43878686      0.51101142    
  0.41778153      0.29441622      0.32130221    
  0.26919848      0.16431618      0.18849069    
  0.25711292      0.20505303      0.10037049    
  0.79187310      0.48669085      0.66572315    
  0.56853330      0.40725791      0.42187837    
  0.43123201      0.35768718      0.45604515    
  0.50933266      0.35445493      0.46249303    
  0.55748463      0.35436600      0.39065152    
  0.55186033      0.40577519      0.66415411    
  0.25286800      0.16147666      0.13595779    
  0.45792308      0.47100234      0.38324779    
  0.49587929      0.36073118      0.40755048    
  0.36528006      0.28905407      5.19288555E-02
  0.46493882      0.35904723      0.51362109    
  0.37312597      0.29001018      0.39259997    
  0.44033843      0.29987833      0.36753738    
  0.41748929      0.31365114      0.49673751    
  0.33240223      0.20490456      0.28575808    
  0.46766919      0.37966833      0.43358794    
  0.32025567      0.25315529      0.10817074    
  0.35177583      0.28918713      0.34241989    
  0.25621167      0.13696599      0.28875360    
  0.50907141      0.39490840      0.36125582    
  0.26753980      0.16538464      0.16538416    
  0.37023848      0.28766653      0.30653468    
  0.64659512      0.43966809      0.41939372    
  0.35872045      0.20405883      0.48778245    
  0.40884969      0.36192498      0.26072249    
  0.54873770      0.36697000      0.50963223    
  0.48603326      0.35039669      0.27737910    
  0.42084795      0.34165719      0.28022790    
  0.36557627      0.26864374      0.34592843    
  0.19377941      0.10951454      0.12188569    
  0.26873565      0.15282016      0.11594928    
  0.28837019      7.00789317E-02  0.29252064    
  0.46219569      0.32019556      0.34609631    
  0.29302180      0.26299658      0.34743804    
  0.23495802      0.11820738      6.11719154E-02
  0.31645745      0.20926800      0.41078877    
  0.43137014      0.36078766      0.50797868    
  0.29281756      0.18984729      0.28286937    
  0.46219468      0.37731603      0.38935688    
  0.42530259      0.29705015      0.37210986    
  0.36392605      0.27722189      0.34739226    
  0.29747725      0.22652288      0.18157017    
  0.36535153      0.25728843      0.29632986    
  0.34826264      0.33904088      0.45328683    
  0.72867894      0.45260242      0.59269059    
  0.51355022      0.37566054      0.45218328    
  0.52455747      0.36187127      0.40994626    
  0.36005217      0.28934351      0.34102154    
  0.25883871      0.14430556      7.75869191E-02
  0.21325484      0.13452952      2.89967507E-02
  0.63338953      0.41540623      0.37189677    
  0.26861367      0.15530515      0.18703492    
  0.38022482      0.29748902      0.34970576    
  0.34553796      0.23157461      0.38184258    
  0.48248696      0.42022571      0.37160537    
  0.21834454      0.14582677      0.10738216    
  0.54348552      0.39646754      0.33006307    
  0.41102535      0.27554154      0.41109088    
  0.52538776      0.39877585      0.46299660    
  0.37479079      0.29602969      0.50261289    
  0.40815777      0.36946738      0.41363209    
  0.56522632      0.42148373      0.48407248    
  0.46214694      0.38308951      0.45879617    
  0.25187936      0.12531140      9.85423412E-07
  0.26342791      0.17305179      0.13411757    
  0.31578559      0.24513772      0.39296249    
  0.50571954      0.37730050      0.58945090    
  0.34851706      0.20837981      0.31471950    
  0.51497459      0.39555562      0.53436911    
  0.41136259      0.32163006      0.40447229    
  0.55109102      0.35382873      0.48856139    
  0.41829991      0.37055811      0.42478132    
  0.44658250      0.34105814      0.53117186    
  0.25720370      0.16937536      5.14601804E-02
  0.39141488      0.27284548      0.23183168    
  0.49620986      0.33172229      0.52229291    
  0.40067181      0.30494770      0.42863399    
  0.32956201      0.23280193      0.18544103    
  0.45061135      0.36270741      0.39728153    
  0.50878048      0.36710605      0.44275570    
  0.37138611      0.29509714      0.19128558    
  0.80351388      0.40603977      0.66486537    
  0.22144869      0.11500984      0.11084652    
  0.23233503      0.14026064      4.99347271E-03
  0.42420059      0.32684824      0.22602051    
  0.37499887      0.29831013      0.45295212    
  0.47297508      0.34650445      0.40179622    
  0.53109121      0.42019296      0.51163119    
  0.40390104      0.27545640      0.34794980    
  0.31710094      0.26597252      0.18631265    
  0.38650149      0.33895677      0.60914606    
  0.54285043      0.38540205      0.39512867    
  0.19409844      0.12258423      0.16015930    
  0.27612603      0.18656249      6.43465519E-02
  0.36728093      0.26188445      0.39231682    
  0.52064836      0.36248007      0.39608335    
  0.52829129      0.31331721      0.41000122    
  0.23062775      0.14435787      5.14000021E-02
  0.25503558      0.13065267      0.13862149    
  0.61355990      0.49287784      0.46466926    
  0.31086636      0.24588093      0.28012240    
  0.30398279      0.20928960      0.17618591    
  0.35126305      0.21666491      0.29317874    
  0.37888533      0.31722727      0.13308014    
  0.53603637      0.36757454      0.54215896    
  0.33458644      0.30678660      0.34525952    
  0.43183669      0.34811792      0.26484475    
  0.23874533      0.14725967      1.38092414E-02
  0.44674191      0.33836362      0.24460240    
  0.24486424      0.14701903      0.14554159    
  0.39904028      0.32714006      0.15535553    
  0.43481910      0.31167221      0.47321084    
  0.47222549      0.35074112      0.32578808    
  0.37695327      0.28650042      0.32061434    
  0.38606301      0.28176710      0.44722024    
  0.37209094      0.27820963      0.17188460    
  0.64746875      0.45203471      0.59334397    
  0.43520874      0.26976743      0.48493510    
  0.37636828      0.30066901      0.44032773    
  0.46634528      0.35075623      0.36674023    
  0.37863725      0.30335066      0.18696567    
  0.48064721      0.37008020      0.42450175    
  0.32112285      0.23837928      0.38776904    
  0.38184124      0.23321402      0.29570618    
  0.28980869      0.19744751      0.21681735    
  0.42283091      0.34908047      0.34574232    
  0.55256915      0.41494691      0.37225363    
  0.42275256      0.29566088      0.36443257    
  0.42877799      0.30859432      0.33423525    
  0.29562104      0.22870137      0.33424586    
  0.23942919      0.15319215      7.53529295E-02
  0.34206361      0.28373620      0.38307241    
  0.49636418      0.36566985      0.39698651    
  0.25271994      0.17815885      0.20435934    
  0.45478734      0.34979799      0.39100540    
  0.52986187      0.38442662      0.53589624    
  0.65277493      0.37924469      0.51037210    
  0.52409673      0.40276456      0.53115654    
  0.38600612      0.26437151      0.40489423    
  0.31206691      0.22818692      0.13229291    
  0.45433867      0.37454143      0.39047384    
  0.21862966      0.12992182      0.27871460    
  0.28334036      0.15830244      0.27120921    
  0.47123867      0.36857569      0.44324544    
  0.42166698      0.28663227      0.36225215    
  0.59615660      0.42777392      0.51158661    
  0.51124847      0.37914640      0.45887518    
  0.40968594      0.27220252      0.43560910    
  0.44195470      0.38598308      0.42274827    
  0.35699403      0.24608561      0.33492488    
  0.22745577      0.15497568      0.27615014    
  0.46421230      0.32783943      0.45685193    
  0.32864141      0.25838459      0.31190300    
  0.48299754      0.35896093      0.52967989    
  0.34068739      0.22560473      0.28215271    
  0.25581223      0.14437595      0.15836321    
  0.44804853      0.34345561      0.34025264    
  0.37241012      0.26020408      0.26344785    
  0.51455069      0.39973608      0.38844115    
  0.23513252      0.14515506      3.83245151E-06
  0.43710831      0.30422854      0.36880344    
  0.33540165      0.22876905      0.25071537    
  0.51185668      0.41353562      0.45934346    
  0.42270586      0.45562026      0.39093524    
  0.34552151      0.26593110      0.32886139    
  0.27486742      0.19793296      0.10223588    
  0.37757742      0.29810065      0.34261808    
  0.44722831      0.29312423      0.40746883    
  0.37293839      0.27733141      0.35031778    
  0.38549605      0.24500217      0.45928547    
  0.41399854      0.28876662      0.29943213    
  0.69235462      0.50615495      0.52249628    
  0.59912837      0.42592075      0.50650197    
  0.49298403      0.37941399      0.48189446    
  0.41836339      0.28163689      0.42391664    
  0.45549077      0.35664573      0.39522865    
  0.41951233      0.35668945      0.45014757    
  0.19689980      0.14462395      9.67397591E-06
  0.26545918      0.15409642      0.34491089    
  0.53824335      0.40286869      0.51166964    
  0.50862920      0.39747775      0.35299182    
  0.42917067      0.32242993      0.21144754    
  0.38417715      0.37729141      0.39975116    
  0.46282765      0.38700995      0.50208640    
  0.40403461      0.30950490      0.29977861    
  0.39254600      0.36890081      0.35531354    
  0.20775339      9.80744138E-02  0.11442234    
  0.43198329      0.32598531      0.37146872    
  0.30552685      0.23659192      0.24151731    
  0.22302161      0.11592190      7.36437961E-02
  0.51616836      0.36189243      0.34097940    
  0.43327785      0.25273877      0.38769972    
  0.31855845      0.22017242      9.60654020E-02
  0.38870907      0.31434339      0.48615012    
  0.17876616      2.03280550E-04  0.10350971    
  0.40949440      0.31798172      0.25323412    
  0.27559221      0.17253722      0.22478230    
  0.53616881      0.37085083      0.49505100    
  0.24529457      0.13089481      0.24565166    
  0.31174359      0.23069011      0.34304199    
  0.21271041      9.43676010E-02  0.16222775    
  0.42744321      0.32164845      0.29858232    
  0.63881195      0.41514936      0.54125541    
  0.46486998      0.35614333      0.48554242    
  0.34746602      0.27817211      0.23590676    
  0.52226818      0.38377056      0.43419015    
  0.60996544      0.46231368      0.49084553    
  0.32080334      0.20074119      0.36401880    
  0.39763364      0.31060585      0.33678684    
  0.26377684      0.17307612      0.30819386    
  0.45659989      0.38691023      0.35542390    
  0.27696776      0.23244002      0.16425475    
  0.23225242      0.13682988      8.44865479E-03
  0.32408828      0.21339458      0.38395661    
  0.48926711      0.34964204      0.47983041    
  0.40425873      0.28753516      0.34220737    
  0.32490370      0.24606930      0.14157160    
  0.39711493      0.34143955      0.27145985    
  0.22345307      0.12887426      5.32039031E-02
  0.75815260      0.50560689      0.53883779    
  0.44774097      0.38223675      0.48034918    
  0.47395751      0.35398334      0.34626806    
  0.48735312      0.40288427      0.28655764    
  0.43435758      0.35937187      0.30560061    
  0.33048117      9.56095209E-06  0.53613079    
  0.38172174      0.24195848      0.34264359    
  0.45592207      0.35725611      0.30838928    
  0.55682731      0.34773764      0.27196005    
  0.62320280      0.38881639      0.49548548    
  0.35493124      0.29230455      0.35317433    
  0.35823870      0.29201093      0.21344309    
  0.50078034      0.37949640      0.49273178    
  0.36681062      0.23439467      0.39677915    
  0.38265306      0.26428190      0.21006280    
  0.38301587      0.23900045      0.27007529    
  0.32424048      0.30868983      0.15986079    
  0.27560025      0.16451307      0.13957445    
  0.32075655      0.21578734      0.13329281    
  0.42615816      0.29121155      0.35812485    
  0.21133104      0.11754487      0.23752926    
  0.51019156      0.39489043      0.45272925    
  0.45553029      0.31067163      0.31462938    
  0.39809865      0.30659086      0.32239947    
  0.59648949      0.47313747      0.59293693    
  0.22839431      0.12750286      7.13993087E-02
  0.57689440      0.39512148      0.64246505    
  0.37834311      0.27784353      0.40446454    
  0.39547575      0.28123203      0.37305814    
  0.36387447      0.26086587      0.25935295    
  0.26122141      0.16343643      0.11382081    
  0.59679115      0.40892017      0.57994592    
  0.30720845      0.23104638      0.10406064    
  0.45671174      0.35079861      0.45618254    
  0.47754186      0.40225556      0.43865618    
  0.42173213      0.26157427      0.44042009    
  0.60323274      0.43462661      0.53854156    
  0.37466329      0.30104053      0.10717443    
  0.50915802      0.36925754      0.39613879    
  0.29119658      0.24912465      0.34247825    
  0.33289319      0.22510488      0.15325272    
  0.44846100      0.37876040      0.39514914    
  0.33805054      0.28315619      0.39637098    
  0.26336813      0.18430817      0.21952653    
  0.31023324      0.24874771      0.26924002    
  0.51761878      0.44677782      0.46520734    
  0.36157233      0.25345600      0.36533910    
  0.62061375      0.36785668      0.60287648    
  0.37264323      0.27328753      0.23531961    
  0.45138949      0.40172318      0.52565449    
  0.53236425      0.34247795      0.51406622    
  0.25341535      0.14710021      0.29177237    
  0.27154350      0.16104318      0.15379316    
  0.51589042      0.36270735      0.49375901    
  0.45692390      0.34102145      0.37757659    
  0.51946795      0.35028705      0.37145552    
  0.45853955      0.39652967      0.40897688    
  0.60967457      0.45728970      0.49875820    
  0.50018716      0.34876120      0.42616147    
  0.24039039      0.14403959      0.11758083    
  0.44668800      0.36115602      0.45060864    
  0.40318251      0.25146148      0.57467967    
  0.59058338      0.37506711      0.61477292    
  0.22791335      0.16679183      0.10628720    
  0.38529986      0.30854651      0.35309640    
  0.37678415      0.30029091      0.22221108    
  0.22347331      0.16844232      0.15705737    
  0.44398969      0.30029765      0.30720547    
  0.46543491      0.36310053      0.38914084    
  0.50488031      0.40591729      0.45498168    
  0.30171660      0.18915008      0.27049616    
  0.48404121      0.35813549      0.44539160    
  0.58907330      0.40646765      0.42200842    
  0.23564938      0.16155331      8.45049694E-02
  0.25365275      0.15463918      7.80674219E-02
  0.21514377      0.11107557      1.02685465E-06
  0.43251193      0.31278071      0.42990854    
  0.37892598      0.31907138      0.35988152    
  0.44884226      0.37949249      0.40590197    
  0.57592922      0.42198655      0.58665979    
  0.42584646      0.31344235      0.46340463    
  0.46850330      0.34925467      0.37466073    
  0.56569004      0.44329563      0.55478901    
  0.49975556      0.39021221      0.49110574    
  0.48537266      0.31172082      0.50391662    
  0.37599534      0.21093079      0.31929573    
  0.34530520      0.25528079      0.24791852    
  0.45401496      0.35801309      0.41377240    
  0.35872149      0.33552831      0.29981962    
  0.26164031      0.20687398      0.24812253    
  0.60030544      0.40469882      0.48448280    
  0.46831524      0.39786804      0.42955264    
  0.37105581      0.28544843      0.33168328    
  0.92491078      0.57225096      0.64130956    
  0.51592755      0.36486125      0.44845274    
  0.33598313      0.24895182      0.21747743    
  0.21036932      0.12495191      3.23532196E-03
  0.33104071      0.24415360      0.28075841    
  0.38490683      0.31056014      0.23767874    
  0.29390186      0.22688803      0.20204303    
  0.25821805      0.17244622      0.23339863    
  0.48917690      0.34253892      0.28371480    
  0.34635723      0.24584334      0.15674840    
  0.41287529      0.38753453      0.36518514    
  0.50852597      0.37696931      0.34171128    
  0.57269001      0.44425040      0.50103641    
  0.49055472      0.39872301      0.58785284    
  0.65544331      0.48025456      0.43699411    
  0.36965454      0.29820845      0.14578220    
  0.49563807      0.37092569      0.50821489    
  0.60845202      0.40696248      0.48797992    
  0.28869754      0.21729648      0.27925941    
  0.58058918      0.43140131      0.48925287    
  0.51902074      0.39525861      0.41621593    
  0.19889906      4.04564198E-04  9.28144157E-02
  0.57992494      0.41336262      0.29925954    
  0.27162158      0.18307593      0.21776865    
  0.35012984      0.24887115      0.33086804    
  0.32996160      0.25730711      0.29822180    
  0.35367310      0.29394066      0.38923755    
  0.34266865      0.24652186      0.39356303    
  0.55233043      0.35181776      0.41632566    
  0.49445295      0.34401762      0.43098435    
  0.40289289      0.31562823      0.23817204    
  0.58954787      0.41419715      0.47933584    
  0.48093694      0.33872125      0.28319469    
  0.44979346      0.34928688      0.48146364    
  0.53784788      0.40922272      0.51023567    
  0.50832093      0.37597689      0.49048090    
  0.54640150      0.41501755      0.58180511    
  0.48022693      0.38212851      0.47222272    
  0.24930584      0.16253696      0.19222097    
  0.32849544      0.26187000      0.34216145    
  0.32748103      0.26244557      0.27694640    
  0.50147021      0.37328494      0.25455821    
  0.30967295      0.24661109      0.42361212    
  0.40952399      0.35708740      0.23127221    
  0.52333128      0.34824529      0.36085784    
  0.54968727      0.32984877      0.63962889    
  0.54971212      0.43009615      0.47265157    
  0.48626006      0.31845891      0.46493176    
  0.23336026      0.16737461      2.99451021E-05
  0.44950747      0.32574672      0.47377732    
  0.33151394      0.24549842      0.13564062    
  0.45290726      0.34582764      0.35449341    
  0.64482296      0.40962103      0.51879001    
  0.55085677      0.37553194      0.43142703    
  0.43238187      0.36381280      0.41424650    
  0.41320330      0.32115203      0.37098274    
  0.40597367      0.25726739      0.41903219    
  0.57184029      0.39014161      0.47576708    
  0.46334738      0.41538641      0.51803732    
  0.48687917      0.35548115      0.53168303    
  0.42060578      0.30749047      0.36903307    
  0.48726827      0.35152438      0.42098755    
  0.36267966      0.27757812      0.42091188    
  0.22220472      0.11529090      2.98349914E-05
  0.48854834      0.31851354      0.46100113    
  0.22200558      0.14340985      4.70158756E-02
  0.38062134      0.27785480      0.47848901    
  0.58371925      0.38374072      0.47374400    
  0.47228587      0.35231090      0.38100722    
  0.49296945      0.37366858      0.31901181    
  0.45768738      0.31385881      0.35457790    
  0.29729488      0.26734284      0.38131735    
  0.18923044      9.50312763E-02  5.71081825E-02
  0.46211401      0.33950311      0.37884355    
  0.58105689      0.44768226      0.67192745    
  0.51515341      0.34668884      0.32728881    
  0.50753057      0.41190347      0.25702524    
  0.27119339      0.17213613      4.21180885E-05
  0.40173024      0.22825959      0.40485173    
  0.71181864      0.48574731      0.54623598    
  0.45121205      0.30530921      0.46144754    
  0.36472130      0.28517273      0.18501554    
  0.25432223      0.16798845      0.20846885    
  0.44083387      0.34588036      0.28364745    
  0.40072712      0.32309377      0.38437942    
  0.44446751      0.35824031      0.45150331    
  0.63425070      0.39198950      0.53231478    
  0.39313596      0.28222936      0.42074952    
  0.19348596      0.11127523      0.18945946    
  0.43284833      0.32592344      0.47008052    
  0.55245280      0.40947235      0.56160617    
  0.51016152      0.37578264      0.48197272    
  0.27172408      0.21380082      0.10510330    
  0.41791242      0.31050381      0.38041469    
  0.43450463      0.34074083      0.24345557    
  0.34492362      0.26856562      0.33298138    
  0.16804957      0.11322197      1.32857595E-05
  0.24114536      0.15559091      0.13613798    
  0.25551787      0.17493321      0.26435277    
  0.51210284      0.33887520      0.45378032    
  0.39061326      0.34739426      0.40621597    
  0.47728962      0.36209267      0.54863083    
  0.57040465      0.40163243      0.47911260    
  0.25988942      0.17048255      0.13068578    
  0.43841982      0.30466655      0.28581581    
  0.47362834      0.47341251      0.43068337    
  0.29904160      0.22227098      0.25690737    
  0.42981261      0.33788228      0.51248789    
  0.39397359      0.29516125      0.29304972    
  0.57696778      0.34883317      0.53349334    
  0.37820324      0.28660092      0.27578244    
  0.28050274      0.21257830      0.24081817    
  0.53807569      0.40759501      0.54713392    
  0.46814215      0.36431357      0.48363540    
  0.18088859      0.10812639      4.91382293E-02
  0.51417083      0.39098868      0.60032851    
  0.50853890      0.30724248      0.52734566    
  0.27692348      0.22110127      4.82092164E-02
  0.51310366      0.34240067      0.34793147    
  0.41181684      0.33799899      0.31629357    
  0.39303392      0.31144831      0.36451003    
  0.38885111      0.32189322      0.37362197    
  0.58946705      0.40446329      0.41422874    
  0.35513437      0.24817108      0.22632298    
  0.43772358      0.37070259      0.22354817    
  0.47646236      0.33073384      0.52130240    
  0.43802425      0.30935621      0.30154857    
  0.35672075      0.25998673      0.27026439    
  0.56061137      0.40000045      0.44186869    
  0.33260921      0.21008682      6.05513714E-02
  0.32852378      0.29295206      0.20746234    
  0.46517992      0.31462309      0.39321622    
  0.25456217      0.25660941      0.24032104    
  0.35543478      0.19477913      0.32156071    
  0.69643277      0.48394051      0.60313016    
  0.32897645      0.21204455      0.38761163    
  0.75638616      0.43431875      0.47727576    
  0.38608932      0.30563694      0.19403769    
  0.25096798      0.16231197      1.00569148E-02
  0.24943961      0.15213285      3.40302940E-04
  0.35292935      0.28066826      0.27776477    
  0.64270586      0.37983039      0.68167049    
  0.82202673      0.53463513      0.51329482    
  0.46691096      0.28588793      0.32351768    
  0.51119733      0.42610234      0.49421483    
  0.49145147      0.33342749      0.41177490    
  0.42752230      0.31550300      0.44325063    
  0.68368256      0.49311739      0.60635960    
  0.27259994      0.21589437      0.19541612    
  0.41444033      0.37308127      0.30691960    
  0.46427041      0.36129394      0.44292435    
  0.29041612      0.22911584      0.24551715    
  0.31763887      0.26537836      0.24586917    
  0.41099876      0.33121207      0.24399814    
  0.26278442      0.14308533      0.16296354    
  0.44590494      0.36072022      0.42818940    
  0.26256248      0.15796189      0.13781114    
  0.66501856      0.42095122      0.56499797    
  0.61914265      0.39030185      0.55862033    
  0.49995831      0.35028613      0.40844840    
  0.42720327      0.33862177      0.42931193    
  0.20292383      9.12961811E-02  0.13525514    
  0.45227838      0.32530537      0.48064938    
  0.42786896      0.27953729      0.39938563    
  0.41009521      0.28096321      0.35787418    
  0.27668667      0.24200869      0.27364260    
  0.41934130      0.32768691      0.36109957    
  0.43601191      0.35058469      0.30411530    
  0.24208850      0.13870937      0.19911008    
  0.69336516      0.48213220      0.55137628    
  0.49077493      0.38402167      0.54635388    
  0.24746272      0.15642492      0.45473060    
  0.44082338      0.36613885      0.51848316    
  0.60317230      0.47511518      0.59438670    
  0.27346623      0.19925129      9.35625583E-02
  0.20023164      7.70565122E-02  0.15798455    
  0.43731338      0.29710513      0.38238215    
  0.34337801      0.26589534      0.12499925    
  0.35552266      0.25521272      0.31380206    
  0.45447990      0.34322917      0.39794934    
  0.77916145      0.46733195      0.64065641    
  0.33301264      0.20973630      0.36378244    
  0.41000760      0.33121699      0.33528841    
  0.32771963      0.28301114      0.50417936    
  0.66915321      0.42970243      0.57344866    
  0.35747910      0.29447386      9.95524451E-02
  0.41480917      0.30337378      0.43059772    
  0.42149693      0.36999738      0.18800661    
  0.41435909      0.34377524      0.22727989    
  0.32435203      0.23978066      0.29073086    
  0.48365939      0.36180544      0.42122021    
  0.33698428      0.24407724      0.19473365    
  0.51291966      0.40475082      0.32955012    
  0.29746032      0.25797150      0.28646451    
  0.53590077      0.37787017      0.49876964    
  0.49891752      0.37374276      0.41217828    
  0.31139308      0.23215039      0.32346502    
  0.34917140      0.30722478      0.38958696    
  0.67127961      0.38420159      0.64205629    
  0.51595187      0.35138014      0.45255470    
  0.23651032      0.16942005      0.16636799    
  0.50570166      0.32237998      0.38097599    
  0.38959432      0.26114711      0.35774162    
  0.45552167      0.32901770      0.46696365    
  0.26668260      0.19174172      4.41924902E-03
  0.20929550      0.12225093      0.17455892    
  0.22263341      0.15470733      2.84339731E-05
  0.37545618      0.29545310      0.37570924    
  0.50518405      0.39421949      0.47658071    
  0.36965317      0.25201276      0.41139129    
  0.45498049      0.34613454      0.44802120    
  0.26618135      0.25552574      0.18539430    
  0.48595458      0.33368456      0.43438014    
  0.42888042      0.35517061      0.39522180    
  0.28429866      0.22137786      0.14252463    
  0.60504794      0.45625231      0.47770238    
  0.59378332      0.45844850      0.31909844    
  0.36827105      0.31968930      0.40746137    
  0.49728489      0.35134488      0.43987209    
  0.31324676      0.21900734      0.28157824    
  0.46467614      0.35979164      0.43154728    
  0.41853917      0.29979882      0.32117519    
  0.34135938      0.28502843      0.27204043    
  0.24474841      0.16931595      9.34380442E-02
  0.24827570      0.18182179      7.60482699E-02
  0.42315406      0.30902612      0.33828157    
  0.38512230      0.25848228      0.35521773    
  0.41351664      0.28341854      0.41972837    
  0.29419869      0.22291422      0.27056339    
  0.29932967      0.24025010      0.14429322    
  0.39099342      0.28051004      0.35775885    
  0.37719369      0.28381869      0.35776246    
  0.44670901      0.29033974      0.46608439    
  0.65065372      0.42891145      0.52756065    
  0.21662143      0.10873950      7.99183995E-02
  0.29215473      0.25268808      0.26274434    
  0.27696139      0.15745345      0.18238623    
  0.44033530      0.30280063      0.19195540    
  0.58199394      0.44119689      0.45396063    
  0.15021418      9.26159844E-02  5.10566868E-02
  0.46434602      0.36442336      0.33706611    
  0.27729273      0.20047928      0.18159856    
  0.24872094      0.15770318      5.37286401E-02
  0.42866719      0.33107597      0.45336848    
  0.43756706      0.38493070      0.39603016    
  0.36688960      0.31983867      0.19882159    
  0.28048646      0.17267528      0.23634109    
  0.24732867      0.14713290      0.20625708    
  0.35124308      0.25352195      0.25062591    
  0.34801328      0.30077359      0.34625134    
  0.54804921      0.41971818      0.50649810    
  0.38161016      0.27578422      0.26980001    
  0.39644730      0.27210426      0.37890840    
  0.51220655      0.37688118      0.40132657    
  0.44882828      0.34156501      0.43752271    
  0.20781678      0.13937275      9.71206799E-02
  0.48649219      0.35199568      0.37865606    
  0.49188232      0.42919037      0.45980689    
  0.35151818      0.30046380      0.29438490    
  0.56719422      0.36130956      0.47171482    
  0.39350697      0.34949994      0.29998586    
  0.23664752      0.15823668      5.26793413E-02
  0.56044292      0.41300738      0.63687181    
  0.35926369      0.26938358      0.12573266    
  0.42460209      0.33156672      0.44835261    
  0.54752779      0.39399257      0.52164841    
  0.42568111      0.32727295      0.25407106    
  0.47049838      0.38660389      0.43032271    
  0.43245581      0.33022735      0.37754261    
  0.92196918      0.53670043      0.68448180    
  0.53167975      0.38112748      0.34775826    
  0.18426368      0.10738144      4.55938093E-02
  0.26139554      0.20329806      0.44343549    
  0.36317414      0.27545214      0.23243351    
  0.36205339      0.25904188      0.22227365    
  0.30121252      0.18770252      0.17254876    
  0.57563233      0.43742499      0.57793295    
  0.36669421      0.28400710      0.34296578    
  0.45276457      0.36118132      0.34560412    
  0.40456480      0.32293618      0.33259031    
  0.50196457      0.43149841      0.49784717    
  0.45583543      0.33460864      0.34491855    
  0.37924600      0.30720752      0.20548460    
  0.18349347      0.11255030      4.90790568E-02
  0.41651613      0.35077685      0.39269513    
  0.71595883      0.37252495      0.60905671    
  0.27876648      0.23157935      0.12422211    
  0.22527897      0.12191280      0.24047691    
  0.36674082      0.26884457      0.26767462    
  0.23229212      0.14457731      0.10859594    
  0.53272021      0.39331025      0.58032197    
  0.55941892      0.38360691      0.36852628    
  0.39109755      0.28847188      0.30986387    
  0.65869451      0.44781420      0.45290974    
  0.39592767      0.31839770      0.38833883    
  0.44824839      0.33010095      0.36546108    
  0.41625065      0.31586808      0.43762445    
  0.27212477      0.15604596      8.94991383E-02
  0.35267717      0.30831560      0.41179225    
  0.43903685      0.37801653      0.43822590    
  0.51733541      0.31466347      0.49008077    
  0.24039099      0.15504512      7.25157112E-02
  0.52216417      0.39861417      0.57184827    
  0.18483904      0.11593737      9.79920402E-02
  0.51612186      0.43154797      0.49780688    
  0.32945019      0.20464130      0.13526091    
  0.37024015      0.33901450      0.27371341    
  0.41961834      0.30987334      0.24989773    
  0.71077836      0.48905241      0.62143511    
  0.21563679      0.11383085      0.22265878    
  0.61550194      0.43963695      0.68826616    
  0.72552216      0.50451404      0.56775665    
  0.25711113      0.15986693      0.17666914    
  0.40261257      0.36032954      0.55676913    
  0.30095398      0.22535637      0.40149930    
  0.33265677      0.27731082      0.22700907    
  0.35120577      0.25519359      0.26278704    
  0.19045104      9.47464705E-02  1.97896000E-07
  0.42730445      0.33021611      0.33094156    
  0.57144386      0.44700566      0.57832670    
  0.24198335      0.15925080      1.64354369E-02
  0.51654375      0.38977647      0.55492890    
  0.31562597      0.24963613      1.31758614E-04
  0.34549826      0.27102369      0.15942498    
  0.47373801      0.29203901      0.44634646    
  0.18871421      1.31483772E-04  0.20607734    
  0.41805226      0.27934939      0.43126613    
  0.55156636      0.39041746      0.47244766    
  0.42115420      0.32193211      0.37689650    
  0.35943902      0.25163656      0.26800385    
  0.39585537      0.32291570      0.26805273    
  0.40132287      0.35171312      0.38923642    
  0.49693578      0.40411517      0.45752931    
  0.29820764      0.17206255      0.28848621    
  0.42520642      0.28558773      0.47956261    
  0.32198948      0.26481423      0.25400293    
  0.26842403      0.21123910      0.18286480    
  0.38089186      0.29354030      0.28576553    
  0.37059069      0.29218501      0.22523375    
  0.32031715      0.22825663      0.28455123    
  0.56737256      0.45046836      0.53656489    
  0.41787982      0.36274898      0.37790310    
  0.38791180      0.31255138      0.21810520    
  0.32184893      0.28368032      0.33014825    
  0.52379400      0.45473453      0.51013142    
  0.47434831      0.36976394      0.25265518    
  0.51373172      0.33154640      0.43204850    
  0.54260671      0.42298052      0.52972615    
  0.51637346      0.31339642      0.43459791    
  0.22798561      0.16203050      4.04513478E-02
  0.26193321      0.20679897      0.21486950    
  0.32653028      0.24876577      0.23340295    
  0.47710651      0.34055576      0.27227584    
  0.39715803      0.35212526      0.21830252    
  0.41725481      0.35039598      0.46457967    
  0.58852369      0.46975929      0.46549687    
  0.28093189      0.25171065      7.06057027E-02
  0.35858607      0.26924685      0.39357272    
  0.46668741      0.32419053      0.46247047    
  0.43940341      0.35660800      0.49421474    
  0.41243261      0.27036947      0.36894122    
  0.45270923      0.35112882      0.39358187    
  0.48067087      0.35287097      0.41418898    
  0.43462360      0.33148229      0.30085236    
  0.49740505      0.31349581      0.52325517    
  0.50858939      0.48511475      0.42383784    
  0.45534128      0.30423874      0.46549562    
  0.56480336      0.36162707      0.40092093    
  0.23192966      0.13087536      8.89982432E-02
  0.42692411      0.33178395      0.51180452    
  0.54449666      0.35579410      0.36105043    
  0.39771873      0.30391085      0.24005540    
  0.45324734      0.40851450      0.58014441    
  0.59621298      0.48976010      0.44358218    
  0.45989603      0.35227311      0.33974290    
  0.20220874      0.12208807      9.36050341E-02
  0.32539403      0.25810775      0.23444688    
  0.32967317      0.24640252      0.31341287    
  0.35741472      0.26940262      0.39164731    
  0.58440912      0.45856297      0.54515743    
  0.41892731      0.30677775      0.32762420    
  0.36270976      0.25533324      0.39544126    
  0.43552375      0.38377491      0.40449974    
  0.38709289      0.26643729      0.51361507    
  0.40778518      0.35528365      0.44900933    
  0.44515961      0.34664622      0.39736912    
  0.64772797      0.34491158      0.56008589    
  0.55643618      0.39685059      0.54809541    
  0.50396430      0.38985679      0.44615403    
  0.36857688      0.26556313      0.33168754    
  0.40662920      0.34035203      0.47664917    
  0.28226119      0.22417235      0.14889303    
  0.37476623      0.23588696      0.33054554    
  0.34542084      0.24456838      0.44186276    
  0.16685671      9.82570201E-02  6.44963831E-02
  0.35380924      0.31127855      0.32485932    
  0.55138272      0.41383651      0.40649527    
  0.28656363      0.20742580      0.31387213    
  0.19640574      0.10970750      1.53121687E-06
  0.64322412      0.40177986      0.46019426    
