# Supplementary material for: From P-Values to Objective Probabilities in Assessing Medical Treatments
Source: PLoS One. 2015 Nov 24;10(11):e0142132. doi: 10.1371/journal.pone.0142132 (PMC4658034; doi:10.1371/journal.pone.0142132)
Supplement: S4 File — (TXT) [file pone.0142132.s004.txt]

postprob=function(u,cir){
 attach(read.table("btstrp.txt"))
mu=V1;sght=V2;p=V3
 u=log(u)
 s=log(cir)/3.92
 alf=(u*sght^2+mu*s^2)/(sght*s*sqrt(sght^2+s^2))
 penumerator=(1-p)*dnorm(u,mu,sqrt(sght^2+s^2))*pnorm(alf)
 pedenominator=p*dnorm(u,0,s)+(1-p)*dnorm(u,mu,sqrt(sght^2+s^2))
 pe=penumerator/pedenominator
cat("posterior probability of effectiveness = ",mean(pe),"\n")
pi=p*dnorm(u,0,s)/pedenominator
cat("posterior probability of no effect = ",mean(pi),"\n")
pc=1-mean(pe)-mean(pi)
cat("posterior probability of being counterproductive = ",mean(pc),"\n")
 }
